# Supplementary material for: Two new Megalothorax species of the minimus group (Collembola, Neelidae)
Source: Zookeys. 2016 Jan 18;(554):37–68. doi: 10.3897/zookeys.554.6069 (PMC4740829; doi:10.3897/zookeys.554.6069)
Supplement: XML Treatment for Megalothorax potapovi [file zookeys.554.6069-treatment1.xml]

<!DOCTYPE tp:taxon-treatment
  PUBLIC "-//TaxonX//DTD Taxonomic Treatment Publishing DTD v0 20100105//EN" "tax-treatment-NSO.dtd">
<tp:taxon-treatment xmlns:tp="http://www.plazi.org/taxpub"><tp:treatment-meta><kwd-group><label>Taxon classification</label><kwd><named-content content-type="kingdom">Animalia</named-content></kwd><kwd><named-content content-type="order">Collembola</named-content></kwd><kwd><named-content content-type="family">Neelidae</named-content></kwd></kwd-group><mixed-citation publication-type="journal"><person-group><name><surname>Schneider</surname><given-names>Clément</given-names></name><name><surname>Porco</surname><given-names>David</given-names></name><name><surname>Deharveng</surname><given-names>Louis</given-names></name></person-group><article-title>Two new <italic><tp:taxon-name><tp:taxon-name-part taxon-name-part-type="genus">Megalothorax</tp:taxon-name-part></tp:taxon-name></italic> species of the <italic><tp:taxon-name><tp:taxon-name-part taxon-name-part-type="species">minimus</tp:taxon-name-part></tp:taxon-name></italic> group (<tp:taxon-name><tp:taxon-name-part taxon-name-part-type="order">Collembola</tp:taxon-name-part></tp:taxon-name>, <tp:taxon-name><tp:taxon-name-part taxon-name-part-type="family">Neelidae</tp:taxon-name-part></tp:taxon-name>)</article-title><source>Zookeys</source><day>18</day><month>1</month><year>2016</year><volume>2016</volume><issue>554</issue><fpage>37</fpage><lpage>68</lpage><pub-id pub-id-type="doi">10.3897/zookeys.554.6069</pub-id></mixed-citation></tp:treatment-meta><tp:nomenclature><tp:taxon-name>
            <tp:taxon-name-part taxon-name-part-type="genus">Megalothorax</tp:taxon-name-part>
            <tp:taxon-name-part taxon-name-part-type="species">potapovi</tp:taxon-name-part>
            <object-id xmlns:xlink="http://www.w3.org/1999/xlink" content-type="zoobank" xlink:type="simple">http://zoobank.org/4E6BA360-2EDF-49F3-AF77-54B250A9C490</object-id>
          </tp:taxon-name><tp:taxon-status xmlns:xlink="http://www.w3.org/1999/xlink" xlink:type="simple">sp. n.</tp:taxon-status><xref ref-type="fig" rid="F1">Figs 1</xref><xref ref-type="fig" rid="F2">, 2</xref><xref ref-type="fig" rid="F3">, 3</xref><xref ref-type="fig" rid="F4">, 4</xref><xref ref-type="fig" rid="F5">, 5</xref><xref ref-type="fig" rid="F6">, 6</xref><xref ref-type="fig" rid="F7">, 7</xref><xref ref-type="fig" rid="F13">, 13A–C</xref><xref ref-type="fig" rid="F14">, 14A, B</xref><xref ref-type="fig" rid="F15">, 15</xref><xref ref-type="fig" rid="F16">, 16A</xref></tp:nomenclature><tp:treatment-sec sec-type="material"><title>Material examined.</title><p>Holotype: male on slide (<named-content xmlns:xlink="http://www.w3.org/1999/xlink" content-type="dwc:institutional_code" xlink:type="simple">MNHN</named-content>-EA040223), Russia: Primorye: south of Posyet: peninsula facing to the town; <named-content xmlns:xlink="http://www.w3.org/1999/xlink" content-type="dwc:verbatimCoordinates" xlink:type="simple">130.8034°E, 42.5709°N</named-content>; alt=30 m; 28.ix.2004; Berlese extraction, forest litter; Louis Deharveng and Anne Bedos leg (RU-120) [<named-content xmlns:xlink="http://www.w3.org/1999/xlink" content-type="dwc:institutional_code" xlink:type="simple">MNHN</named-content>]. Paratypes: 2 males and 5 females on slides (<named-content xmlns:xlink="http://www.w3.org/1999/xlink" content-type="dwc:institutional_code" xlink:type="simple">MNHN</named-content>-EA040224–229), same data as the holotype [<named-content xmlns:xlink="http://www.w3.org/1999/xlink" content-type="dwc:institutional_code" xlink:type="simple">MNHN</named-content>]; 1 specimen (sex unknown) on mount for <abbrev xmlns:xlink="http://www.w3.org/1999/xlink" xlink:title="Scanning Electronic Microscope" xlink:type="simple">SEM</abbrev> (<named-content xmlns:xlink="http://www.w3.org/1999/xlink" content-type="dwc:institutional_code" xlink:type="simple">MNHN</named-content>-EA041012), same data as the holotype [<named-content xmlns:xlink="http://www.w3.org/1999/xlink" content-type="dwc:institutional_code" xlink:type="simple">MNHN</named-content>].</p></tp:treatment-sec><tp:treatment-sec sec-type="Diagnosis"><title>Diagnosis.</title><p>Whitish in alcohol. Presence of median integumentary protuberance in front of chaeta <italic>a0</italic> on forehead. Presence of chaeta <italic>X</italic> on Ant. IV. Labium: basomedian fields with 3 + 3 chaetae, basolateral fields with 1 + 1 chaetae. Integumentary channels as a paired tree on posterior part of the head, absent on anterior part, connection of channels with <italic>linea ventralis</italic> circular. Some chaetae enlarged and lanceolate, of which 5 + 5 dorsal, posterior on head and 2 + 2 on Th. II tergum. Inner chaeta of sensory field 2 slender with blunt apex, all inner chaetae of sensory fields 3–6 short flam-shaped. Dorsal abdominal s-chaetae <italic>s2</italic> globular, absence of dorsal abdominal s-chaetae <italic>s3</italic>. Abd. I to V terga with 18 + 18 ordinary chaetae. Each claw of ordinary morphology, subequal. Tenaculum with 3 + 3 teeth. Abd. IV sternum with 2 + 2 chaetae. Mucro lamellae smooth, thin.</p></tp:treatment-sec><tp:treatment-sec sec-type="Description"><title>Description.</title><p>
            <bold>General aspect.</bold> Habitus and segmentation typical of the genus (Fig. <xref ref-type="fig" rid="F1">1A</xref>). Length from labrum to anus: ~380 μm. Specimens whitish in alcohol. Body chaetotaxy sparse including chaetae, s-chaetae, τ-chaetae as trichobothria, neosminthuroid chaetae, wax rod secretory elements and special swollen chaetae within <italic>sf2</italic>–<italic>6</italic>. Length of chaetae ranging from microchaetae [5–9 μm] to mesochaetae [10–14 μm] and macrochaetae [15–24 μm]. Shape of chaetae ranging from simple to lanceolate. Greatest chaetae being macrochaetae <italic>a4</italic> and <italic>a7</italic> on Th. II tergum (24 μm; Fig. <xref ref-type="fig" rid="F5">5F, G</xref>).</p><fig id="F1" position="float" orientation="portrait"><label>Figure 1.</label><caption><p>
          <italic><tp:taxon-name><tp:taxon-name-part taxon-name-part-type="genus">Megalothorax</tp:taxon-name-part> <tp:taxon-name-part taxon-name-part-type="species">potapovi</tp:taxon-name-part></tp:taxon-name></italic> sp. n. <bold>A</bold> Whole body, lateral view <bold>B</bold> head, dorso-lateral view <bold>C</bold> integumentary protuberance on forehead, dorso-lateral view <bold>D</bold> labrum, dorsal view. Scale bars: 100 μm (<bold>A, B</bold>); 10 μm (<bold>C, D</bold>).</p></caption><graphic xmlns:xlink="http://www.w3.org/1999/xlink" xlink:href="zookeys-554-037-g001.jpg" position="float" orientation="portrait" xlink:type="simple" id="oo_73470.jpg"/></fig><p>
            <bold>Integument.</bold> Secondary granulation made of the usual dorsal rough granules (e.g. Fig. <xref ref-type="fig" rid="F2">2A, B</xref>) and of smooth and flat irregular discoid granules near the ventral, post-labial chaetae of head. Integumentary channels extending laterally and dorsally in posterior part of head. Those channels as a pair of trees with five terminal branches (Figs <xref ref-type="fig" rid="F1">1A, B</xref>, <xref ref-type="fig" rid="F3">3A, B</xref>, <xref ref-type="fig" rid="F14">14A</xref>). Cephalic channels connection with <italic>linea ventralis</italic> circular (Figs <xref ref-type="fig" rid="F3">3B</xref>, <xref ref-type="fig" rid="F14">14B</xref>). Thoracic channels simple, restricted to ventral part.</p><fig id="F2" position="float" orientation="portrait"><label>Figure 2.</label><caption><p>
          <italic><tp:taxon-name><tp:taxon-name-part taxon-name-part-type="genus">Megalothorax</tp:taxon-name-part> <tp:taxon-name-part taxon-name-part-type="species">potapovi</tp:taxon-name-part></tp:taxon-name></italic> sp. n. <bold>A</bold> <italic>sf3</italic> on Th. II tergum, dorsal view <bold>B</bold> <italic>sf5</italic> on Th. III tergum, lateral view <bold>C</bold> neosminthuroid chaetae on Abd. IV sternum, lateral view <bold>D</bold> mucro, lateral view. Scale bars: 10 μm (<bold>A–D</bold>).</p></caption><graphic xmlns:xlink="http://www.w3.org/1999/xlink" xlink:href="zookeys-554-037-g002.jpg" position="float" orientation="portrait" xlink:type="simple" id="oo_73471.jpg"/></fig><p>
            <bold>Sensory fields and wax rods.</bold> A total of 14 + 14 wax rod secretory crypts (2 + 2 on head, 12 + 12 on body), including the ones inserted in each 6 + 6 sensory fields (Figs <xref ref-type="fig" rid="F3">3A</xref>, <xref ref-type="fig" rid="F4">4</xref>, <xref ref-type="fig" rid="F14">14A</xref>, <xref ref-type="fig" rid="F16">16A</xref>). <italic>sf1</italic> without inner chaeta (Figs <xref ref-type="fig" rid="F1">1B</xref>, <xref ref-type="fig" rid="F3">3A</xref>). <italic>sf2</italic> with one rather slender, curved inner chaeta with blunt apex (Figs <xref ref-type="fig" rid="F1">1B</xref>, <xref ref-type="fig" rid="F5">5E</xref>). Each inner chaeta of <italic>sf3</italic>–<italic>6</italic> short, flam-shaped and curved (Figs <xref ref-type="fig" rid="F2">2A, B</xref>, <xref ref-type="fig" rid="F5">5F–I</xref>). <italic>sf3</italic> with three inner chaetae (Figs <xref ref-type="fig" rid="F2">2A</xref>, <xref ref-type="fig" rid="F5">5F</xref>). <italic>sf4</italic> and <italic>5</italic> each with two inner chaetae (Figs <xref ref-type="fig" rid="F2">2B</xref>, <xref ref-type="fig" rid="F5">5G, H</xref>). <italic>sf6</italic> with one inner chaeta, inner chaeta length : <italic>sf6</italic> diameter &lt; 0.5 (Fig. <xref ref-type="fig" rid="F5">5I</xref>). <italic>wrc5</italic> adjoining <italic>sf5</italic> border (Figs <xref ref-type="fig" rid="F2">2B</xref>, <xref ref-type="fig" rid="F5">5H</xref>).</p><fig id="F3" position="float" orientation="portrait"><label>Figure 3.</label><caption><p>
          <italic><tp:taxon-name><tp:taxon-name-part taxon-name-part-type="genus">Megalothorax</tp:taxon-name-part> <tp:taxon-name-part taxon-name-part-type="species">potapovi</tp:taxon-name-part></tp:taxon-name></italic> sp. n. Chaetotaxy of head <bold>A</bold> dorsal side <bold>B</bold> ventral side; chaetotaxy of antenna <bold>C</bold> anterior side <bold>D</bold> posterior side; labrum and maxillary outer lobe <bold>E</bold> anterior side <bold>F</bold> posterior side; palp of labium <bold>G</bold> focused on ventral chaetae <bold>H</bold> focused on distal chaetae <bold>I</bold> hypostomal papillate chaeta. * indicates a supplementary chaeta, absent in other specimens.</p></caption><graphic xmlns:xlink="http://www.w3.org/1999/xlink" xlink:href="zookeys-554-037-g003.jpg" position="float" orientation="portrait" xlink:type="simple" id="oo_73472.jpg"/></fig><fig id="F4" position="float" orientation="portrait"><label>Figure 4.</label><caption><p>
          <italic><tp:taxon-name><tp:taxon-name-part taxon-name-part-type="genus">Megalothorax</tp:taxon-name-part> <tp:taxon-name-part taxon-name-part-type="species">potapovi</tp:taxon-name-part></tp:taxon-name></italic> sp. n. Chaetotaxy of trunk, dorsal side.</p></caption><graphic xmlns:xlink="http://www.w3.org/1999/xlink" xlink:href="zookeys-554-037-g004.jpg" position="float" orientation="portrait" xlink:type="simple" id="oo_73473.jpg"/></fig><fig id="F5" position="float" orientation="portrait"><label>Figure 5.</label><caption><p>
          <italic><tp:taxon-name><tp:taxon-name-part taxon-name-part-type="genus">Megalothorax</tp:taxon-name-part> <tp:taxon-name-part taxon-name-part-type="species">potapovi</tp:taxon-name-part></tp:taxon-name></italic> sp. n. Maxilla <bold>A</bold> dorsal side <bold>B</bold> ventral side; mandibula <bold>C</bold> right mandibula <bold>D</bold> left mandibula; sensory fields <bold>E</bold> <italic>sf2</italic> on head <bold>F</bold> <italic>sf3</italic> on Th. II <bold>G</bold> <italic>sf4</italic> on Th. II <bold>H</bold> <italic>sf5</italic> on Th. III <bold>I</bold> <italic>sf6</italic> on abdomen <bold>J</bold> <italic>wrc3</italic>, <italic>4</italic> and chaetae <italic>a5</italic>, <italic>6</italic> on Th. III.</p></caption><graphic xmlns:xlink="http://www.w3.org/1999/xlink" xlink:href="zookeys-554-037-g005.jpg" position="float" orientation="portrait" xlink:type="simple" id="oo_73474.jpg"/></fig><p>
            <bold>Labrum.</bold> Chaetae (Figs <xref ref-type="fig" rid="F1">1D</xref>, <xref ref-type="fig" rid="F3">3E, F</xref>): <italic>a</italic>- and <italic>m</italic>-row with rather slender mesochaetae, <italic>a2</italic> slightly thicker and longer than <italic>m0–2</italic>; <italic>m0–2</italic> apparently smooth, <italic>a1</italic>, <italic>2</italic> with one external teeth and with inward tip; <italic>m0</italic> almost on the same level than <italic>m1</italic>. Integumentary crests (Figs <xref ref-type="fig" rid="F1">1D</xref>, <xref ref-type="fig" rid="F13">13A–C</xref>): <italic>m</italic>-row distinctly separated from <italic>a</italic>-row by the antero-median transversal crest (<italic>amt</italic>); longitudinal crest <italic>ml2</italic> projecting anteriorly, cutting the transversal integumentary crest in two part (<italic>amt0</italic>, <italic>amt2</italic>); <italic>mt0</italic> distinctly concave; absence of transversal crest posterior to chaetae <italic>m2</italic> (<italic>pt2</italic>); asymmetry present on an least one specimen: <italic>ml3</italic> strong and projecting anteriorly on one side, <italic>ml3</italic> feeble and not reaching <italic>amt2</italic> on the other side. Anterior side of the anterior process with 3 + 3 and one axial integumentary bulge (Fig. <xref ref-type="fig" rid="F3">3E</xref>). Labrum ridge with two small pikes (Fig. <xref ref-type="fig" rid="F3">3E</xref>).</p><p>
            <bold>Other mouth parts.</bold> Oral fold with 2 + 2 mesochaetae. Maxillary outer lobe: palp with subapical mesochaeta and apical papillate macrochaeta, edge of apical papilla with three strong integumentary lobes (Figs <xref ref-type="fig" rid="F3">3E, F</xref>); sublobal plate with one strong hair (7 μm; Fig. <xref ref-type="fig" rid="F3">3E</xref>). Basomedian fields of labium with 3 + 3 mesochaetae (Fig. <xref ref-type="fig" rid="F3">3B</xref>), basolateral fields with 1 + 1 mesochaetae on tubercle. Labial palp chaetal equipment typical of the genus, guard hairs strong in regard of papillate chaetae, hypostomal papillate chaeta flattened laterally in apical part, with subapical enlargement and acuminate apex (Figs <xref ref-type="fig" rid="F3">3G–I</xref>). Maxilla as in Figs <xref ref-type="fig" rid="F5">5A, B</xref>. Mandibula each with five apical teeth, right mandibula with a strong tooth between apex and molar plate (Figs <xref ref-type="fig" rid="F5">5C, D</xref>).</p><p>
            <bold>Head chaetotaxy.</bold> Trend for posterior chaetae to be longer and stronger than anterior chaetae, with 5 + 5 remarkable posterior lanceolate macrochaetae (up to 18 μm, Figs <xref ref-type="fig" rid="F1">1B</xref>, <xref ref-type="fig" rid="F3">3A</xref>). Dorsal anterior area with 11 pairs of chaetae (10 + 10 mesochaetae, 1 + 1 macrochaetae) and two axial mesochaetae (Figs <xref ref-type="fig" rid="F3">3A</xref>, <xref ref-type="fig" rid="F14">14A</xref>); with an axial integumentary protuberance in front of chaeta <italic>a0</italic>, devoid of secondary granules (Figs <xref ref-type="fig" rid="F1">1B, C</xref>, <xref ref-type="fig" rid="F3">3A</xref>); with 2 + 2 indistinct pseudopore-like elements between <italic>sf1</italic> and insertion of antenna. Lateral anterior area with 1 + 1 mesochaetae (Figs <xref ref-type="fig" rid="F3">3A</xref>, <xref ref-type="fig" rid="F14">14A</xref>). Dorsal posterior area with 11 pairs of chaetae (5 + 5 lanceolate macrochaetae, 6 + 6 thickened mesochaetae, Fig. <xref ref-type="fig" rid="F3">3A</xref>, <xref ref-type="fig" rid="F14">14A</xref>). Ventral side with three pairs of post-labial mesochaetae (Fig. <xref ref-type="fig" rid="F3">3B</xref>, <xref ref-type="fig" rid="F14">14B</xref>).</p><p>
            <bold>Antennal chaetotaxy.</bold> Illustrated in Figs <xref ref-type="fig" rid="F3">3C, D</xref>, pattern diagram in Fig. <xref ref-type="fig" rid="F15">15</xref> and summarized in Table <xref ref-type="table" rid="T1">1</xref>. Ant. I with one mesochaeta. Ant. II with four chaetae: an anterior mesochaetae and three microchaetae. Ant. III with eight chaetae (four mesochaetae, five microchaetae), two long S-chaetae (<italic>S1</italic>, <italic>S4</italic>) and two short S-chaetae (<italic>S2</italic>, <italic>S3</italic>) in a cupule. <italic>S2</italic> and <italic>S3</italic> protruding from a shallow cupule but partially covered by a strong integumentary lobe. <italic>S1</italic>, <italic>S4</italic> ornamentation unclear in light microscopy, <italic>S2</italic>, <italic>S3</italic> ornamentation feebly visible. <italic>S4</italic> in apical position to <italic>S1</italic>, on the same level than <italic>S2</italic>, <italic>S3</italic>. Tip of <italic>S1</italic> rising up to Ant. IV basal whorl of S-chaetae, tip of <italic>S4</italic> rising up to Ant. IV apical whorl of S-chaetae. Ant. IV with twelve S-chaetae (10 <italic>S</italic>, <italic>Sy</italic> and <italic>Sx</italic>), six microchaetae (only three chaetae in subapical group including chaeta <italic>X</italic>), a small organite (<italic>Or</italic>), two apical and subapical rods (<italic>a</italic>, <italic>sa</italic>). S-chaetae <italic>S</italic> with blunt apex.</p><table-wrap id="T1" position="float" orientation="portrait"><label>Table 1.</label><caption><p>Summary of antennal chaetotaxy.</p></caption><table id="TID0E63AG" rules="all"><tbody><tr><th rowspan="1" colspan="1">Ant.</th><th rowspan="1" colspan="1">I</th><th rowspan="1" colspan="1">II</th><th rowspan="1" colspan="2">III</th><th rowspan="1" colspan="4">IV</th></tr><tr><th rowspan="1" colspan="1"/><th rowspan="1" colspan="1">chaetae</th><th rowspan="1" colspan="1">chaetae</th><th rowspan="1" colspan="1">chaetae</th><th rowspan="1" colspan="1">S-chaetae</th><th rowspan="1" colspan="1">chaetae</th><th rowspan="1" colspan="1">S-chaetae</th><th rowspan="1" colspan="1">Organit</th><th rowspan="1" colspan="1">Sensory rods</th></tr><tr><td rowspan="1" colspan="1">
              <italic><tp:taxon-name><tp:taxon-name-part taxon-name-part-type="genus">Megalothorax</tp:taxon-name-part> <tp:taxon-name-part taxon-name-part-type="species">potapovi</tp:taxon-name-part></tp:taxon-name></italic> sp. n.</td><td rowspan="2" colspan="1">1</td><td rowspan="2" colspan="1">4</td><td rowspan="1" colspan="1">8</td><td rowspan="2" colspan="1">
              <italic>S1–S4</italic>
            </td><td rowspan="1" colspan="1">6 (<italic>X</italic> incl.)</td><td rowspan="2" colspan="1">12 (10 <italic>S</italic>, <italic>Sx</italic>, <italic>Sy</italic>)</td><td rowspan="2" colspan="1">
              <italic>Or</italic>
            </td><td rowspan="2" colspan="1">2 (<italic>a</italic>, <italic>sa</italic>)</td></tr><tr><td rowspan="1" colspan="1">
              <italic><tp:taxon-name><tp:taxon-name-part taxon-name-part-type="genus">Megalothorax</tp:taxon-name-part> <tp:taxon-name-part taxon-name-part-type="species">sanguineus</tp:taxon-name-part></tp:taxon-name></italic> sp. n.</td><td rowspan="1" colspan="1">9</td><td rowspan="1" colspan="1">7 (<italic>X</italic> incl.)</td></tr></tbody></table></table-wrap><p>
            <bold>Thoracic terga chaetotaxy.</bold> Th. II with 12 + 12 chaetae of variable length, 1 + 1 s-chaetae <italic>s1</italic> tubular and curved and 3 + 3 τ-chaetae (Figs <xref ref-type="fig" rid="F4">4</xref>, <xref ref-type="fig" rid="F16">16A</xref>). Chaetae including 3 + 3 macrochaetae (length as <italic>a4</italic> &gt; <italic>a7</italic> &gt; <italic>p8</italic>), 7 + 7 mesochaetae (<italic>a1–3</italic>, <italic>p1</italic> and <italic>p2</italic> thickened, <italic>a8</italic> and <italic>a9</italic> slender), 2 + 2 microchaetae (<italic>p3</italic>, <italic>p4</italic>) (Figs <xref ref-type="fig" rid="F4">4</xref>, <xref ref-type="fig" rid="F5">5F, G</xref>). Chaeta <italic>p4</italic> postero-lateral <!--PageBreak-->to <italic>sf3</italic> (Figs <xref ref-type="fig" rid="F4">4</xref>, <xref ref-type="fig" rid="F5">5F</xref>, <xref ref-type="fig" rid="F16">16A</xref>). Two τ-chaetae in the periphery of <italic>sf3</italic>, one in posterior position and next to <italic>p2</italic>, one in lateral position and 10–11 granules far from <italic>p4</italic> (Figs <xref ref-type="fig" rid="F4">4</xref>, <xref ref-type="fig" rid="F5">5F</xref>, <xref ref-type="fig" rid="F16">16A</xref>). Th. III with 10 + 10 chaetae, 6 + 6 free wax-rod generating crypts (<italic>wrc1–6</italic>) and 5 + 5 τ-chaetae (Figs <xref ref-type="fig" rid="F4">4</xref>, <xref ref-type="fig" rid="F16">16A</xref>). Chaetae including 2 + 2 macrochaetae (<italic>a9</italic>, <italic>p7</italic>), 7 + 7 mesochaetae (<italic>a1</italic>, <italic>a5</italic>, <italic>a6</italic>, <italic>a8</italic>, <italic>p2</italic>, <italic>p3</italic>, <italic>p4</italic>) and 1 + 1 microchaetae (<italic>a3</italic>) (Figs <xref ref-type="fig" rid="F4">4</xref>, <xref ref-type="fig" rid="F5">5H, J</xref>). Chaeta <italic>p4</italic> moved posteriorly from <italic>wrc2</italic> (Figs <xref ref-type="fig" rid="F4">4</xref>, <xref ref-type="fig" rid="F16">16A</xref>). Chaeta <italic>a6</italic> stronger than <italic>a5</italic> (Figs <xref ref-type="fig" rid="F4">4</xref>, <xref ref-type="fig" rid="F5">5J</xref>).</p><p>
            <bold>Legs chaetotaxy.</bold> Legs with ordinary chaetae of variable size as in Fig. <xref ref-type="fig" rid="F6">6A–C</xref> and summarized in Table <xref ref-type="table" rid="T2">2</xref>. Subcoxa 1 I with a mesochaeta, coxa I with a microchaeta. Subcoxa 1, 2 II each with a mesochaeta, coxa II with a macrochaeta. Subcoxa 1, 2 III and coxa III with respectively 2, 1, 1 macrochaetae. Anterior and posterior microchaetae present on each pretarsus.</p><fig id="F6" position="float" orientation="portrait"><label>Figure 6.</label><caption><p>
          <italic><tp:taxon-name><tp:taxon-name-part taxon-name-part-type="genus">Megalothorax</tp:taxon-name-part> <tp:taxon-name-part taxon-name-part-type="species">potapovi</tp:taxon-name-part></tp:taxon-name></italic> sp. n. Legs chaetotaxy, <bold>A</bold> leg I <bold>B</bold> leg II <bold>C</bold> leg III; claws <bold>D</bold> claw I posterior side <bold>E</bold> claw II anterior side <bold>F</bold> claw III posterior side; unguiculus III <bold>G</bold> anterior side <bold>H</bold> posterior side.</p></caption><graphic xmlns:xlink="http://www.w3.org/1999/xlink" xlink:href="zookeys-554-037-g006.jpg" position="float" orientation="portrait" xlink:type="simple" id="oo_73475.jpg"/></fig><table-wrap id="T2" position="float" orientation="portrait"><label>Table 2.</label><caption><p>Summary of leg chaetotaxy.</p></caption><table id="TID0EPJBG" rules="all"><tbody><tr><th rowspan="1" colspan="1">Leg</th><th rowspan="1" colspan="6">I</th><th rowspan="1" colspan="6">II</th><th rowspan="1" colspan="6">III</th></tr><tr><th rowspan="1" colspan="1">Segment</th><th rowspan="1" colspan="1">Sc1</th><th rowspan="1" colspan="1">Sc2</th><th rowspan="1" colspan="1">Cx</th><th rowspan="1" colspan="1">Tr</th><th rowspan="1" colspan="1">Fe</th><th rowspan="1" colspan="1">Ti</th><th rowspan="1" colspan="1">Sc1</th><th rowspan="1" colspan="1">Sc2</th><th rowspan="1" colspan="1">Cx</th><th rowspan="1" colspan="1">Tr</th><th rowspan="1" colspan="1">Fe</th><th rowspan="1" colspan="1">Ti</th><th rowspan="1" colspan="1">Sc1</th><th rowspan="1" colspan="1">Sc2</th><th rowspan="1" colspan="1">Cx</th><th rowspan="1" colspan="1">Tr</th><th rowspan="1" colspan="1">Fe</th><th rowspan="1" colspan="1">Ti</th></tr><tr><td rowspan="1" colspan="1">
              <italic><tp:taxon-name><tp:taxon-name-part taxon-name-part-type="genus">Megalothorax</tp:taxon-name-part> <tp:taxon-name-part taxon-name-part-type="species">potapovi</tp:taxon-name-part></tp:taxon-name></italic> sp. n.</td><td rowspan="2" colspan="1">1</td><td rowspan="2" colspan="1">0</td><td rowspan="2" colspan="1">1</td><td rowspan="2" colspan="1">3</td><td rowspan="2" colspan="1">8</td><td rowspan="2" colspan="1">12</td><td rowspan="2" colspan="1">1</td><td rowspan="2" colspan="1">1</td><td rowspan="2" colspan="1">1</td><td rowspan="2" colspan="1">3</td><td rowspan="2" colspan="1">8</td><td rowspan="2" colspan="1">12</td><td rowspan="2" colspan="1">2</td><td rowspan="2" colspan="1">1</td><td rowspan="2" colspan="1">1</td><td rowspan="2" colspan="1">4</td><td rowspan="2" colspan="1">8</td><td rowspan="2" colspan="1">11</td></tr><tr><td rowspan="1" colspan="1">
              <italic><tp:taxon-name><tp:taxon-name-part taxon-name-part-type="genus">Megalothorax</tp:taxon-name-part> <tp:taxon-name-part taxon-name-part-type="species">sanguineus</tp:taxon-name-part></tp:taxon-name></italic> sp. n.</td></tr></tbody></table></table-wrap><!--PageBreak--><p>
            <bold>Claws.</bold> Ratio unguis length : pretarsus width on leg I–III respectively as 2.2, 2, 1.73, each claw with ordinary morphology, claw III bulkier than claw I and II (Fig. <xref ref-type="fig" rid="F6">6A–C</xref>). Each claw subequal in unguis length and in ratio unguiculus : unguis (~0.5) (Fig. <xref ref-type="fig" rid="F6">6A–C, F</xref>). Unguis basal and posterior auxiliary lamellae (<italic>la</italic>, <italic>lp</italic> and <italic>Bp</italic>) well developed, anterior crest (<italic>Ba</italic>) clear on claw II and III, weaker on claw I (Fig. <xref ref-type="fig" rid="F6">6D–F</xref>). Each unguiculus with a well developed posterior crest <italic>Cp</italic>, anterior crest <italic>Ca</italic> short and in basal position on claw I and II, more developed and not joining the internal border of the unguiculal lamella on claw III, basal tubercle posterior lobe not or feebly protruding (Figs <xref ref-type="fig" rid="F6">6D–H</xref>). Ratio unguis length : tibiotarsus length on leg I–III respectively as 0.54, 0.60, 0.65.</p><p>
            <bold>Abd. I–V terga chaetotaxy.</bold> With a total of 18 + 18 chaetae, 1 + 1 τ-chaetae, 2 + 2 free wax-rod generating crypts (<italic>wrc7</italic>, <italic>8</italic>), 1 + 1 globular s-chaetae <italic>s2</italic> (Figs <xref ref-type="fig" rid="F4">4</xref>, <xref ref-type="fig" rid="F16">16A</xref>). Chaetae including 17 + 17 mesochaetae (the longest <italic>ε2</italic>, <italic>ε3</italic> and <italic>ζ2</italic> reaching 15 μm) and 1 + 1 macrochaetae (<italic>η3</italic>, 17–18 μm). Chaeta <italic>α3</italic> close to <italic>wrc7</italic>, both clearly anterior to <italic>β3</italic> (Figs <xref ref-type="fig" rid="F4">4</xref>, <xref ref-type="fig" rid="F16">16A</xref>). Chaetae <italic>β4</italic> and <italic>ε1</italic> missing.</p><p>
            <bold>Abd. VI and genital chaetotaxy.</bold> Abd. VI: with nine dorsal mesochaetae (Fig. <xref ref-type="fig" rid="F7">7A</xref>); each anal valve with microchaeta <italic>av</italic> and several granular crests (Fig. <xref ref-type="fig" rid="F7">7A</xref>); with 9 <!--PageBreak-->+ 9 ventral chaetae (Fig. <xref ref-type="fig" rid="F7">7A</xref>), male with 1 + 1 additional ventral cylindrical swollen chaetae <italic>sm</italic> (Fig. <xref ref-type="fig" rid="F7">7B, C</xref>). Genital plate: female with 2 + 2 microchaetae (Fig. <xref ref-type="fig" rid="F7">7A</xref>); male with 10 + 10 microchaetae (Fig. <xref ref-type="fig" rid="F7">7B, C</xref>).</p><fig id="F7" position="float" orientation="portrait"><label>Figure 7.</label><caption><p>
          <italic><tp:taxon-name><tp:taxon-name-part taxon-name-part-type="genus">Megalothorax</tp:taxon-name-part> <tp:taxon-name-part taxon-name-part-type="species">potapovi</tp:taxon-name-part></tp:taxon-name></italic> sp. n. <bold>A</bold> Abd. VI and genital plate, female <bold>(B, C)</bold> genital plate, male; furca <bold>D</bold> anterior side <bold>E</bold> posterior side <bold>F</bold> tenaculum <bold>G</bold> ventral tube posterior side.</p></caption><graphic xmlns:xlink="http://www.w3.org/1999/xlink" xlink:href="zookeys-554-037-g007.jpg" position="float" orientation="portrait" xlink:type="simple" id="oo_73476.jpg"/></fig><p>
            <bold>Abd. IV sternum and furca.</bold> Abd. IV sternum with 2 + 2 neosminthuroid chaetae (Figs <xref ref-type="fig" rid="F2">2C</xref>, <xref ref-type="fig" rid="F7">7A</xref>) and 2 + 2 posterior mesochaetae (Fig. <xref ref-type="fig" rid="F7">7A</xref>). Manubrium with 2 + 2 <!--PageBreak-->posterior chaetae. Proximal subsegment of dens with one posterior chaeta (Fig. <xref ref-type="fig" rid="F7">7E</xref>); distal subsegment posteriorly with two basal spines, one median chaeta and two apical spines, anteriorly with three apical spines, spines without elongated apex (Fig. <xref ref-type="fig" rid="F7">7D, E</xref>). Mucro with a sharp narrowing in the apical 2/5, lamellae edges smooth (Figs <xref ref-type="fig" rid="F2">2D</xref>, <xref ref-type="fig" rid="F7">7D, E</xref>). Ratio dp : dd : mucro = 0.75 : 1 : 0.88; ratio mucro width : mucro length ~0.16.</p><p>
            <bold>Tenaculum and ventral tube.</bold> Tenaculum with 3 + 3 hook-like teeth (Fig. <xref ref-type="fig" rid="F7">7F</xref>). Ventral tube with two apical pairs of mesochaetae (Fig. <xref ref-type="fig" rid="F7">7G</xref>).</p></tp:treatment-sec><tp:treatment-sec sec-type="Affinities"><title>Affinities.</title><p>
            <italic><tp:taxon-name><tp:taxon-name-part taxon-name-part-type="genus">Megalothorax</tp:taxon-name-part> <tp:taxon-name-part taxon-name-part-type="species">potapovi</tp:taxon-name-part></tp:taxon-name></italic> sp. n. has the characteristics of the <italic><tp:taxon-name><tp:taxon-name-part taxon-name-part-type="species">minimus</tp:taxon-name-part></tp:taxon-name></italic> group species (<xref ref-type="bibr" rid="B22">Schneider and D’Haese 2013</xref>; <xref ref-type="bibr" rid="B13">Papáč and Kováč 2013</xref>). Within this group, it shares with <italic><tp:taxon-name><tp:taxon-name-part taxon-name-part-type="genus">Megalothorax</tp:taxon-name-part> <tp:taxon-name-part taxon-name-part-type="species">sanctistephani</tp:taxon-name-part></tp:taxon-name></italic> Christian, 1998 a median integumentary structure on forehead but differs from it by the presence of the median chaeta <italic>a0</italic>, the presence of the chaeta <italic>X</italic> on Ant. IV, the presence of strong lanceolate macrochaetae on head and thorax and the integumentary channels pattern. The absence of <italic>a5</italic> on Ant. III and of abdominal pair of chaetae <italic>ε1</italic> is a similitude with <italic><tp:taxon-name><tp:taxon-name-part taxon-name-part-type="genus">Megalothorax</tp:taxon-name-part> <tp:taxon-name-part taxon-name-part-type="species">svalbardensis</tp:taxon-name-part></tp:taxon-name></italic> Schneider and D’Haese, 2013 and <italic><tp:taxon-name><tp:taxon-name-part taxon-name-part-type="genus">Megalothorax</tp:taxon-name-part> <tp:taxon-name-part taxon-name-part-type="species">tatrensis</tp:taxon-name-part></tp:taxon-name></italic> Papáč &amp; Kováč, 2013.</p><p>The integumentary structure on forehead and the lanceolate macrochaetae clearly separate <italic><tp:taxon-name><tp:taxon-name-part taxon-name-part-type="genus">Megalothorax</tp:taxon-name-part> <tp:taxon-name-part taxon-name-part-type="species">potapovi</tp:taxon-name-part></tp:taxon-name></italic> sp. n. from <italic><tp:taxon-name><tp:taxon-name-part taxon-name-part-type="genus">Megalothorax</tp:taxon-name-part> <tp:taxon-name-part taxon-name-part-type="species">minimus</tp:taxon-name-part></tp:taxon-name></italic>, <italic><tp:taxon-name><tp:taxon-name-part taxon-name-part-type="genus">Megalothorax</tp:taxon-name-part> <tp:taxon-name-part taxon-name-part-type="species">aquaticus</tp:taxon-name-part></tp:taxon-name></italic> Stach, 1951, <italic><tp:taxon-name><tp:taxon-name-part taxon-name-part-type="genus">Megalothorax</tp:taxon-name-part> <tp:taxon-name-part taxon-name-part-type="species">svalbardensis</tp:taxon-name-part></tp:taxon-name></italic>, <italic><tp:taxon-name><tp:taxon-name-part taxon-name-part-type="genus">Megalothorax</tp:taxon-name-part> <tp:taxon-name-part taxon-name-part-type="species">willemi</tp:taxon-name-part></tp:taxon-name></italic> Schneider and D’Haese, 2013, <italic><tp:taxon-name><tp:taxon-name-part taxon-name-part-type="genus">Megalothorax</tp:taxon-name-part> <tp:taxon-name-part taxon-name-part-type="species">tuberculatus</tp:taxon-name-part></tp:taxon-name></italic> Deharveng and Beruete, 1993, <italic><tp:taxon-name><tp:taxon-name-part taxon-name-part-type="genus">Megalothorax</tp:taxon-name-part> <tp:taxon-name-part taxon-name-part-type="species">carpaticus</tp:taxon-name-part></tp:taxon-name></italic> Papáč &amp; Kováč, 2013 and <italic><tp:taxon-name><tp:taxon-name-part taxon-name-part-type="genus">Megalothorax</tp:taxon-name-part> <tp:taxon-name-part taxon-name-part-type="species">tatrensis</tp:taxon-name-part></tp:taxon-name></italic>. Other peculiar characteristics of the species are shape of hypostomal papillate chaeta, presence of a strong lobe protecting <italic>S2</italic>, <italic>S3</italic> on Ant. III, and <italic>S4</italic> in apical position on Ant. III. On the basis of <!--PageBreak-->labral features <italic><tp:taxon-name><tp:taxon-name-part taxon-name-part-type="genus">Megalothorax</tp:taxon-name-part> <tp:taxon-name-part taxon-name-part-type="species">minimus</tp:taxon-name-part></tp:taxon-name></italic> (Fig. <xref ref-type="fig" rid="F13">13D–F</xref>) differs from <italic><tp:taxon-name><tp:taxon-name-part taxon-name-part-type="genus">Megalothorax</tp:taxon-name-part> <tp:taxon-name-part taxon-name-part-type="species">potapovi</tp:taxon-name-part></tp:taxon-name></italic> sp. n. (Fig. <xref ref-type="fig" rid="F13">13A–C</xref>) by undivided <italic>amt</italic>, <italic>ml2</italic> not joining <italic>amt</italic>, presence of <italic>mt2</italic>. A similar asymmetry was observed in both species (<italic>ml3</italic> joining <italic>amt</italic> on one side, not joining <italic>amt</italic> on the other side). The morphology of the anterior crests (forming the anterior papillae) could not be comprehensively studied.</p></tp:treatment-sec><tp:treatment-sec sec-type="Ecology and distribution"><title>Ecology and distribution.</title><p>The species was collected in lowland forest litter, and only found so far in the southern part of Primorye.</p><!--PageBreak--></tp:treatment-sec><tp:treatment-sec sec-type="Etymology"><title>Etymology.</title><p>
            <italic><tp:taxon-name><tp:taxon-name-part taxon-name-part-type="genus">Megalothorax</tp:taxon-name-part> <tp:taxon-name-part taxon-name-part-type="species">potapovi</tp:taxon-name-part></tp:taxon-name></italic> sp. n. is dedicated to Mikhail Potapov, who led the 2004 field trip in Primorye which allowed to discover the new species.</p></tp:treatment-sec><tp:treatment-sec sec-type="DNA barcode"><title>DNA barcode.</title><p>A 658bp fragment of the <abbrev xmlns:xlink="http://www.w3.org/1999/xlink" xlink:title="cytochrome oxidase subunit I" xlink:type="simple">COI</abbrev> gene was amplified and sequenced from paratype (<named-content xmlns:xlink="http://www.w3.org/1999/xlink" content-type="dwc:institutional_code" xlink:type="simple">MNHN</named-content>-EA040229, voucher 00620C05) and seven other specimens (type locality, specimens lost). 251 bases in 5’ were not readable, thus a final sequence of 407bp is available. The sequences are identical. The sequence is deposited into the GenBank database under accession number <ext-link xmlns:xlink="http://www.w3.org/1999/xlink" ext-link-type="gen" xlink:href="KR736069" xlink:type="simple">KR736069</ext-link>. The base composition of the sequence is A = 26%, C = 23.1%, G = 13.5%, T = 37.4% (A + T = 63.4%).</p><p><styled-content style="word-wrap: break-word;">5’– TAAGTTTTTGACTTCTTCCACCTTCTCTCACCCTTCTACTTTCAAGAGGTCTAGCAGAATCAGGTGCTGGAACAGGTTGAACTGTTTATCCTCCTTTATCTTCAAATATTTCCCATGCAGGAGCCTCTGTCGACTTAACTATTTTCAGTTTACATTTAGCTGGTATGTCATCAATTTTAGGAGCTATTAATTTTATTACAACTATCTTTAACATACGATCCCCAGGAATAACATGAGATCAAACTTCACTATTTATTTGATCTGTTTTAATTACATCAATTTTACTTCTCTTGTCTCTTCCAGTTCTAGCAGGAGCTATCACCATACTTTTAACCGACCGAAATTTAAATACTTCATTTTTTGACCCCGCTGGGGGTGGTGACCCAATTTTATACCAACACCTATTC–3’</styled-content></p><!--PageBreak--><!--PageBreak--></tp:treatment-sec><tp:treatment-sec><!--Section generated to contain objects referenced in tp:taxon-treatment.--><fig id="F13" position="float" orientation="portrait"><label>Figure 13.</label><caption><p>Diagram of the labrum anterior process. <italic><tp:taxon-name><tp:taxon-name-part taxon-name-part-type="genus">Megalothorax</tp:taxon-name-part> <tp:taxon-name-part taxon-name-part-type="species">potapovi</tp:taxon-name-part></tp:taxon-name></italic> sp. n. <bold>A</bold> dorsal view <bold>B</bold> frontal view <bold>C</bold> dorso-lateral view; <italic><tp:taxon-name><tp:taxon-name-part taxon-name-part-type="genus">Megalothorax</tp:taxon-name-part> <tp:taxon-name-part taxon-name-part-type="species">minimus</tp:taxon-name-part></tp:taxon-name></italic> <bold>D</bold> dorsal view <bold>E</bold> frontal view <bold>F</bold> lateral view. In gray integumentary crests, dotted lines indicate areas not clearly observed.</p></caption><graphic xmlns:xlink="http://www.w3.org/1999/xlink" xlink:href="zookeys-554-037-g013.jpg" position="float" orientation="portrait" xlink:type="simple" id="oo_73482.jpg"/></fig><fig id="F14" position="float" orientation="portrait"><label>Figure 14.</label><caption><p>Diagram of the chaetotaxy and integumentary channels network of the head. <italic><tp:taxon-name><tp:taxon-name-part taxon-name-part-type="genus">Megalothorax</tp:taxon-name-part> <tp:taxon-name-part taxon-name-part-type="species">potapovi</tp:taxon-name-part></tp:taxon-name></italic> sp. n. <bold>A</bold> dorsal side (pseudopores not represented) <bold>B</bold> ventral side; <italic><tp:taxon-name><tp:taxon-name-part taxon-name-part-type="genus">Megalothorax</tp:taxon-name-part> <tp:taxon-name-part taxon-name-part-type="species">sanguineus</tp:taxon-name-part></tp:taxon-name></italic> sp. n. <bold>C</bold> dorsal side <bold>D</bold> ventral side.</p></caption><graphic xmlns:xlink="http://www.w3.org/1999/xlink" xlink:href="zookeys-554-037-g014.jpg" position="float" orientation="portrait" xlink:type="simple" id="oo_73483.jpg"/></fig><fig id="F15" position="float" orientation="portrait"><label>Figure 15.</label><caption><p>Diagram of antennal III and IV chaetotaxy. <italic><tp:taxon-name><tp:taxon-name-part taxon-name-part-type="genus">Megalothorax</tp:taxon-name-part> <tp:taxon-name-part taxon-name-part-type="species">potapovi</tp:taxon-name-part></tp:taxon-name></italic> sp. n., <italic><tp:taxon-name><tp:taxon-name-part taxon-name-part-type="genus">Megalothorax</tp:taxon-name-part> <tp:taxon-name-part taxon-name-part-type="species">sanguineus</tp:taxon-name-part></tp:taxon-name></italic> sp. n. Alternative hypothesis of homology is indicated in parenthesis.</p></caption><graphic xmlns:xlink="http://www.w3.org/1999/xlink" xlink:href="zookeys-554-037-g015.jpg" position="float" orientation="portrait" xlink:type="simple" id="oo_73484.jpg"/></fig><fig id="F16" position="float" orientation="portrait"><label>Figure 16.</label><caption><p>Diagram of the chaetotaxy of the trunk. <bold>A</bold> <italic><tp:taxon-name><tp:taxon-name-part taxon-name-part-type="genus">Megalothorax</tp:taxon-name-part> <tp:taxon-name-part taxon-name-part-type="species">potapovi</tp:taxon-name-part></tp:taxon-name></italic> sp. n. <bold>B</bold> <italic><tp:taxon-name><tp:taxon-name-part taxon-name-part-type="genus">Megalothorax</tp:taxon-name-part> <tp:taxon-name-part taxon-name-part-type="species">sanguineus</tp:taxon-name-part></tp:taxon-name></italic> sp. n.</p></caption><graphic xmlns:xlink="http://www.w3.org/1999/xlink" xlink:href="zookeys-554-037-g016.jpg" position="float" orientation="portrait" xlink:type="simple" id="oo_73485.jpg"/></fig></tp:treatment-sec><ref-list><ref id="B22"><mixed-citation xmlns:xlink="http://www.w3.org/1999/xlink" xlink:type="simple">
          <person-group><name name-style="western"><surname>Schneider</surname><given-names>C</given-names></name><name name-style="western"><surname>D’Haese</surname><given-names>CA</given-names></name></person-group> (<year>2013</year>) <article-title>Morphological and molecular insights on <italic><tp:taxon-name><tp:taxon-name-part taxon-name-part-type="genus">Megalothorax</tp:taxon-name-part></tp:taxon-name></italic>: the largest <tp:taxon-name><tp:taxon-name-part taxon-name-part-type="suborder">Neelipleona</tp:taxon-name-part></tp:taxon-name> genus revisited (<tp:taxon-name><tp:taxon-name-part taxon-name-part-type="order">Collembola</tp:taxon-name-part></tp:taxon-name>).</article-title> <source>Invertebrate Systematics</source> <volume>27</volume>(<issue>3</issue>): <fpage>317</fpage>–<lpage>364</lpage>. doi: <ext-link xlink:type="simple" ext-link-type="doi" xlink:href="10.1071/IS13002">10.1071/IS13002</ext-link></mixed-citation></ref><ref id="B13"><mixed-citation xmlns:xlink="http://www.w3.org/1999/xlink" xlink:type="simple">
          <person-group><name name-style="western"><surname>Papáč</surname><given-names>V</given-names></name><name name-style="western"><surname>Kováč</surname><given-names>Ľ</given-names></name></person-group> (<year>2013</year>) <article-title>Four new troglobiotic species of the genus <italic><tp:taxon-name><tp:taxon-name-part taxon-name-part-type="genus">Megalothorax</tp:taxon-name-part></tp:taxon-name></italic> Willem, 1900 (<tp:taxon-name><tp:taxon-name-part taxon-name-part-type="order">Collembola</tp:taxon-name-part></tp:taxon-name>: <tp:taxon-name><tp:taxon-name-part taxon-name-part-type="suborder">Neelipleona</tp:taxon-name-part></tp:taxon-name>) from the Carpathian Mountains (Slovakia, Romania).</article-title> <source>Zootaxa</source> <volume>3737</volume>(<issue>5</issue>): <fpage>545</fpage>–<lpage>575</lpage>. doi: <ext-link xlink:type="simple" ext-link-type="doi" xlink:href="10.11646/zootaxa.3737.5.3">10.11646/zootaxa.3737.5.3</ext-link></mixed-citation></ref></ref-list></tp:taxon-treatment>
