# Supplementary material for: Two new Megalothorax species of the minimus group (Collembola, Neelidae)
Source: Zookeys. 2016 Jan 18;(554):37–68. doi: 10.3897/zookeys.554.6069 (PMC4740829; doi:10.3897/zookeys.554.6069)
Supplement: XML Treatment for Megalothorax sanguineus [file zookeys.554.6069-treatment2.xml]

<!DOCTYPE tp:taxon-treatment
  PUBLIC "-//TaxonX//DTD Taxonomic Treatment Publishing DTD v0 20100105//EN" "tax-treatment-NSO.dtd">
<tp:taxon-treatment xmlns:tp="http://www.plazi.org/taxpub"><tp:treatment-meta><kwd-group><label>Taxon classification</label><kwd><named-content content-type="kingdom">Animalia</named-content></kwd><kwd><named-content content-type="order">Collembola</named-content></kwd><kwd><named-content content-type="family">Neelidae</named-content></kwd></kwd-group><mixed-citation publication-type="journal"><person-group><name><surname>Schneider</surname><given-names>Clément</given-names></name><name><surname>Porco</surname><given-names>David</given-names></name><name><surname>Deharveng</surname><given-names>Louis</given-names></name></person-group><article-title>Two new <italic><tp:taxon-name><tp:taxon-name-part taxon-name-part-type="genus">Megalothorax</tp:taxon-name-part></tp:taxon-name></italic> species of the <italic><tp:taxon-name><tp:taxon-name-part taxon-name-part-type="species">minimus</tp:taxon-name-part></tp:taxon-name></italic> group (<tp:taxon-name><tp:taxon-name-part taxon-name-part-type="order">Collembola</tp:taxon-name-part></tp:taxon-name>, <tp:taxon-name><tp:taxon-name-part taxon-name-part-type="family">Neelidae</tp:taxon-name-part></tp:taxon-name>)</article-title><source>Zookeys</source><day>18</day><month>1</month><year>2016</year><volume>2016</volume><issue>554</issue><fpage>37</fpage><lpage>68</lpage><pub-id pub-id-type="doi">10.3897/zookeys.554.6069</pub-id></mixed-citation></tp:treatment-meta><tp:nomenclature><tp:taxon-name>
            <tp:taxon-name-part taxon-name-part-type="genus">Megalothorax</tp:taxon-name-part>
            <tp:taxon-name-part taxon-name-part-type="species">sanguineus</tp:taxon-name-part>
            <object-id xmlns:xlink="http://www.w3.org/1999/xlink" content-type="zoobank" xlink:type="simple">http://zoobank.org/DD7E3CB4-26AF-4B47-9788-65E2C11F17F4</object-id>
          </tp:taxon-name><tp:taxon-status xmlns:xlink="http://www.w3.org/1999/xlink" xlink:type="simple">sp. n.</tp:taxon-status><xref ref-type="fig" rid="F8">Figs 8</xref><xref ref-type="fig" rid="F9">, 9</xref><xref ref-type="fig" rid="F10">, 10</xref><xref ref-type="fig" rid="F11">, 11</xref><xref ref-type="fig" rid="F12">, 12</xref><xref ref-type="fig" rid="F14">, 14C, D</xref><xref ref-type="fig" rid="F15">, 15</xref><xref ref-type="fig" rid="F16">, 16B</xref><!--PageBreak--></tp:nomenclature><tp:treatment-sec sec-type="material"><title>Material examined.</title><p>
            <bold>Type material.</bold> Holotype: female on slide (<named-content xmlns:xlink="http://www.w3.org/1999/xlink" content-type="dwc:institutional_code" xlink:type="simple">MNHN</named-content>-EA040230), France: Midi-Pyrénées: Ariège: Suc-et-Sentenac: Vicdessos: on the edge of the Bernadouze peat-bog, mosses at a spring to the west under beech; <named-content xmlns:xlink="http://www.w3.org/1999/xlink" content-type="dwc:verbatimCoordinates" xlink:type="simple">lon=1.4220°E; lat=42.8024°N</named-content>; alt=1360 m; 13.vi.2013; Berlese extraction, mosses, Lorène Marchal and Anne Bedos leg (09-BDZ1306-G03M) [<named-content xmlns:xlink="http://www.w3.org/1999/xlink" content-type="dwc:institutional_code" xlink:type="simple">MNHN</named-content>]. Paratypes: 2 males and 4 females on slides (<named-content xmlns:xlink="http://www.w3.org/1999/xlink" content-type="dwc:institutional_code" xlink:type="simple">MNHN</named-content>-EA040231–236), same data as the holotype [<named-content xmlns:xlink="http://www.w3.org/1999/xlink" content-type="dwc:institutional_code" xlink:type="simple">MNHN</named-content>].</p></tp:treatment-sec><tp:treatment-sec sec-type="material"><title>Other material.</title><p>4 females on slides (<named-content xmlns:xlink="http://www.w3.org/1999/xlink" content-type="dwc:institutional_code" xlink:type="simple">MNHN</named-content>-EA040237–239]), France: Midi-Pyrénées: Ariège: Saint-Lary: Osque du Couret, forest litter on humid slopes; lon=0.8548; lat=42.8891; alt=1150 m; 28.vii.2010; Berlese extraction, litter, Louis Deharveng and Anne Bedos leg (09-761) [<named-content xmlns:xlink="http://www.w3.org/1999/xlink" content-type="dwc:institutional_code" xlink:type="simple">MNHN</named-content>].</p></tp:treatment-sec><tp:treatment-sec sec-type="Diagnosis"><title>Diagnosis.</title><p>Reddish in alcohol. Absence of median integumentary protuberance in front of chaeta <italic>a0</italic> on forehead. Presence of chaeta <italic>X</italic> on Ant. IV. Labium: basomedian fields with 3 + 3 chaetae, basolateral fields with 1 + 1 chaetae. Integumentary channels as a paired network on posterior part of the head and a simple channel on anterior part, connection of channels with <italic>linea ventralis</italic> circular. Chaetae on head and trunk with ordinary shape. All inner chaetae of sensory fields 2–6 short flam-shaped. Dorsal abdominal s-chaetae <italic>s2</italic> bean-shaped, absence of dorsal abdominal s-chaetae <italic>s3</italic>. Abd. I to V terga with 20 + 20 ordinary chaetae. Slightly elongated claws. Tenaculum with 3 + 3 teeth. Abd. IV sternum with 2 + 2 chaetae. Mucro lamellae smooth, moderately enlarged.</p></tp:treatment-sec><tp:treatment-sec sec-type="Description"><title>Description.</title><p>
            <bold>General aspect.</bold> Habitus and segmentation typical of the genus. Length from labrum to anus: ~500 μm. Specimens with pale to deep red pigmentation in alcohol. Body chaetotaxy sparse including chaetae, s-chaetae, τ-chaetae as trichobothria, neosminthuroid chaetae, wax rod secretory elements and special swollen chaetae within <italic>sf2</italic>–<italic>6</italic>. Length of chaetae ranging from microchaetae [&lt;6 μm] to mesochaetae [6–10 μm] and macrochaetae [11–15 μm]. Chaetae simple, without any remarkable development.</p><p>
            <bold>Integument.</bold> Secondary granulation made of the usual dorsal rough granules (Fig. <xref ref-type="fig" rid="F9">9</xref>) and of smooth and flat irregular discoid granules near the ventral, post-labial chaetae of head (Fig. <xref ref-type="fig" rid="F8">8C</xref>). Integumentary channels extending laterally and dorsally in anterior and posterior part of head (Fig. <xref ref-type="fig" rid="F8">8A, B</xref>). Posterior channels as a pair of well developed network. The most detailed observation allowed recognition of at least 10 cycles and 11 terminal branches with unclear tips (Fig. <xref ref-type="fig" rid="F8">8A</xref>). Anterior channel as a simple branch ending near the lateral edge of <italic>sf1</italic>, touching lateral chaeta of pra.a-row (Figs <xref ref-type="fig" rid="F8">8B</xref>, <xref ref-type="fig" rid="F14">14C</xref>). Cephalic channels connection with <italic>linea ventralis</italic> circular (Figs <xref ref-type="fig" rid="F8">8C</xref>, <xref ref-type="fig" rid="F14">14D</xref>). Thoracic channels simple, restricted to ventral part.</p><fig id="F8" position="float" orientation="portrait"><label>Figure 8.</label><caption><p>
          <italic><tp:taxon-name><tp:taxon-name-part taxon-name-part-type="genus">Megalothorax</tp:taxon-name-part> <tp:taxon-name-part taxon-name-part-type="species">sanguineus</tp:taxon-name-part></tp:taxon-name></italic> sp. n. Chaetotaxy of head <bold>A</bold> dorso-posterior side <bold>B</bold> dorso-anterior side <bold>C</bold> ventral side; anterior process of labrum <bold>D</bold> posterior side <bold>E</bold> anterior side; maxillary outer lobe <bold>F</bold> dorsal side <bold>G</bold> ventral side; labium <bold>H</bold> focused on ventral chaetae and basolateral field <bold>I</bold> focused on distal chaetae <bold>J</bold> hypostomal papilla. Legend: blf = basolateral field of labium, of = oral fold.</p></caption><graphic xmlns:xlink="http://www.w3.org/1999/xlink" xlink:href="zookeys-554-037-g008.jpg" position="float" orientation="portrait" xlink:type="simple" id="oo_73477.jpg"/></fig><fig id="F9" position="float" orientation="portrait"><label>Figure 9.</label><caption><p>
          <italic><tp:taxon-name><tp:taxon-name-part taxon-name-part-type="genus">Megalothorax</tp:taxon-name-part> <tp:taxon-name-part taxon-name-part-type="species">sanguineus</tp:taxon-name-part></tp:taxon-name></italic> sp. n. Chaetotaxy of trunk, lateral side. Representation of the granulation limited to the sensory fields area.</p></caption><graphic xmlns:xlink="http://www.w3.org/1999/xlink" xlink:href="zookeys-554-037-g009.jpg" position="float" orientation="portrait" xlink:type="simple" id="oo_73478.jpg"/></fig><p>
            <bold>Sensory fields and wax rods.</bold> A total of 14 + 14 wax rod secretory crypts (2 + 2 on head, 12 + 12 on body), including the ones inserted in each 6 + 6 sensory fields (Figs <xref ref-type="fig" rid="F8">8A, B</xref>, <xref ref-type="fig" rid="F9">9</xref>, <xref ref-type="fig" rid="F14">14C</xref>, <xref ref-type="fig" rid="F16">16B</xref>). <italic>sf1</italic> without inner chaeta (Fig. <xref ref-type="fig" rid="F8">8B</xref>). Each inner chaeta of <!--PageBreak--><italic>sf2</italic>–<italic>6</italic> flam-shaped and curved (Figs <xref ref-type="fig" rid="F8">8A</xref>, <xref ref-type="fig" rid="F9">9</xref>), the biggest in <italic>sf6</italic> (Fig. <xref ref-type="fig" rid="F9">9</xref>). Inner chaeta of <italic>sf6</italic> length : <italic>sf6</italic> diameter &lt; 0.5. <italic>sf2</italic>, <italic>6</italic> with one inner chaeta. <italic>sf3</italic> with three inner chaetae (Fig. <xref ref-type="fig" rid="F9">9</xref>). <italic>sf4</italic>, <italic>5</italic> each with two inner chaetae (Fig. <xref ref-type="fig" rid="F9">9</xref>). <italic>wrc5</italic> adjoining <italic>sf5</italic> borders (Fig. <xref ref-type="fig" rid="F9">9</xref>).</p><p>
            <bold>Labrum.</bold> Chaetae (Fig. <xref ref-type="fig" rid="F8">8D, E</xref>): <italic>a1</italic>, <italic>2</italic> much thicker and longer than chaetae <italic>m0–2</italic>; <italic>m0–2</italic> smooth, <italic>a2</italic> with three-four external slender teeth and with inward tip, <italic>a1</italic> with three feeble blunt teeth and with outward, flattened tip; <italic>m0</italic> almost on the same level than <italic>m1</italic>. Integumentary crests: <italic>m</italic>-row distinctly separated from <italic>a</italic>-row by the antero-median transversal crest (<italic>amt</italic>); longitudinal crest <italic>ml2</italic> apparently not projecting anteriorly. Anterior side of the anterior process with 3 + 3 clear integumentary bulges and one axial, short bulge (Fig. <xref ref-type="fig" rid="F8">8E</xref>). Anterior process of the labrum not further studied. Ridge of the labrum with three pikes (Fig. <xref ref-type="fig" rid="F8">8E</xref>).</p><p>
            <bold>Other mouth parts.</bold> Oral fold with 2 + 2 mesochaetae (Fig. <xref ref-type="fig" rid="F8">8C</xref>). Maxillary outer lobe: palp with subapical mesochaeta and apical papillate macrochaeta (Fig. <xref ref-type="fig" rid="F8">8F, G</xref>), edge of apical papilla with weak lobes, sublobal plate with two short hairs (Fig. <xref ref-type="fig" rid="F8">8F, G</xref>). Basomedian fields of labium with 3 + 3 mesochaetae, basolateral fields of labium with 1 + 1 mesochaetae on tubercle (Fig. <xref ref-type="fig" rid="F8">8C, H</xref>). Labial palp chaetal equipment typical of the genus, guard hairs strong in regard of papillate chaetae (Fig. <xref ref-type="fig" rid="F8">8H–J</xref>). Maxilla as in Fig. <xref ref-type="fig" rid="F10">10A, B</xref>. Left mandibula with five apical teeth (Fig. <xref ref-type="fig" rid="F10">10C</xref>), right mandibula with six apical teeth and a double tooth between apex and molar plate (Fig. <xref ref-type="fig" rid="F10">10D</xref>).</p><fig id="F10" position="float" orientation="portrait"><label>Figure 10.</label><caption><p>
          <italic><tp:taxon-name><tp:taxon-name-part taxon-name-part-type="genus">Megalothorax</tp:taxon-name-part> <tp:taxon-name-part taxon-name-part-type="species">sanguineus</tp:taxon-name-part></tp:taxon-name></italic> sp. n. Maxilla <bold>A</bold> dorsal side <bold>B</bold> ventral side; mandibula <bold>C</bold> left mandibula <bold>D</bold> right mandibula; chaetotaxy of antenna <bold>E</bold> ventral side <bold>F</bold> dorsal side.</p></caption><graphic xmlns:xlink="http://www.w3.org/1999/xlink" xlink:href="zookeys-554-037-g010.jpg" position="float" orientation="portrait" xlink:type="simple" id="oo_73479.jpg"/></fig><p>
            <bold>Head chaetotaxy.</bold> Dorsally and laterally with mesochaetae, posterior and anterior mesochaetae subequal with a slight trend for posterior chaetae to be stronger than anterior chaetae (Fig. <xref ref-type="fig" rid="F8">8A, B</xref>). Dorsal anterior area with 11 pairs of chaetae and two axial chaetae (Figs <xref ref-type="fig" rid="F8">8B</xref>, <xref ref-type="fig" rid="F14">14C</xref>); with 2 + 2 pseudopore-like elements as ovoid, clear rings between <italic>sf1</italic> and insertion of antenna (Figs <xref ref-type="fig" rid="F8">8B</xref>, <xref ref-type="fig" rid="F14">14C</xref>). Lateral anterior area with 1 + 1 chaetae (Figs <xref ref-type="fig" rid="F8">8B</xref>, <xref ref-type="fig" rid="F14">14C</xref>). Dorsal posterior area with 11 pairs of chaetae (Figs <xref ref-type="fig" rid="F8">8A</xref>, <xref ref-type="fig" rid="F14">14C</xref>). Ventral side with three pairs of post-labial macrochaetae (Figs <xref ref-type="fig" rid="F8">8C</xref>, <xref ref-type="fig" rid="F14">14D</xref>).</p><p>
            <bold>Antennal chaetotaxy.</bold> Illustrated in Fig. <xref ref-type="fig" rid="F10">10E, F</xref>, pattern diagram in Fig. <xref ref-type="fig" rid="F15">15</xref> and summarized in Table <xref ref-type="table" rid="T1">1</xref>. Ant. I with one mesochaeta. Ant. II with four mesochaetae, anterior chaeta longer than the other. Ant. III with nine mesochaetae, two long S-chaetae (<italic>S1</italic>, <italic>S4</italic>) and two short S-chaetae (<italic>S2</italic>, <italic>S3</italic>) in a cupule. <italic>S2</italic> and <italic>S3</italic> clearly protruding from a shallow cupule, only weakly covered by a feeble integumentary lobe. <italic>S1</italic>–<italic>S4</italic> ornamentation unclear in light microscopy. Tip of <italic>S1</italic> rising slightly above Ant. IV basal whorl of S-chaetae, tip of <italic>S4</italic> rising up to Ant. IV basal whorl of S-chaetae. Ant. IV with twelve S-chaetae (10 <italic>S</italic>, <italic>Sy</italic> and <italic>Sx</italic>), seven ordinary microchaetae, a small organite (<italic>Or</italic>) apically flared, two apical and subapical rods (<italic>a</italic>, <italic>sa</italic>). S-chaetae <italic>S</italic> with blunt apex, rather short (5–6 μm).</p><p>
            <bold>Thoracic terga chaetotaxy.</bold> Th. II with 12 + 12 chaetae of variable length, 1 + 1 s-chaetae <italic>s1</italic> tubular and curved and 3 + 3 τ-chaetae (Figs <xref ref-type="fig" rid="F9">9</xref>, <xref ref-type="fig" rid="F16">16B</xref>). Chaetae including 5 + 5 macrochaetae (<italic>a4</italic>, <italic>a7</italic>, <italic>a8</italic>, <italic>p1</italic>, <italic>p8</italic>), 5 + 5 mesochaetae (<italic>a1</italic>, <italic>a2</italic>, <italic>a3</italic>, <italic>a9</italic>, <italic>p2</italic>) and 2 + 2 microchaetae (<italic>p3</italic>, <italic>p4</italic>) (Fig. <xref ref-type="fig" rid="F9">9</xref>). Chaeta <italic>p4</italic> postero-lateral to <italic>sf3</italic> (Figs <xref ref-type="fig" rid="F9">9</xref>, <xref ref-type="fig" rid="F16">16B</xref>). Two τ-chaetae in the periphery of <italic>sf3</italic>, one in posterior position next to <italic>p2</italic>, one in lateral position and 5–6 granules far from <italic>p4</italic> (Figs <xref ref-type="fig" rid="F9">9</xref>, <xref ref-type="fig" rid="F16">16B</xref>). Th. III area with 10 + 10 chaetae, 5 + 5 τ-chaetae and 6 + 6 free wax-rod generating crypts (<italic>wrc1–6</italic>; Figs <xref ref-type="fig" rid="F9">9</xref>, <xref ref-type="fig" rid="F16">16B</xref>). Chaetae <!--PageBreak-->including 4 + 4 macrochaetae (<italic>a6</italic>, <italic>a8</italic>, <italic>a9</italic>, <italic>p7</italic>), 4 + 4 mesochaetae (<italic>a5</italic>, <italic>p2</italic>, <italic>p3</italic>, <italic>p4</italic>) and 2 + 2 microchaetae (<italic>a1</italic>, <italic>a3</italic>) (Fig. <xref ref-type="fig" rid="F9">9</xref>). Chaeta <italic>p4</italic> moved posteriorly from <italic>wrc2</italic> (Figs <xref ref-type="fig" rid="F9">9</xref>, <xref ref-type="fig" rid="F16">16B</xref>). Chaeta <italic>a6</italic> slightly bigger than <italic>a5</italic> (Fig. <xref ref-type="fig" rid="F9">9</xref>).</p><!--PageBreak--><p>
            <bold>Legs chaetotaxy.</bold> Legs with ordinary chaetae of variable size as in Fig. <xref ref-type="fig" rid="F11">11A–C</xref> and summarized in Table <xref ref-type="table" rid="T2">2</xref>. Subcoxa 1 I with a mesochaeta, coxa I with a microchaeta. Subcoxa 1, 2 II each with a mesochaeta, coxa II with a macrochaeta. Subcoxa 1, 2 III and coxa III with respectively 2, 1, 1 macrochaetae. Anterior and posterior microchaetae present on each pretarsus.</p><fig id="F11" position="float" orientation="portrait"><label>Figure 11.</label><caption><p>
          <italic><tp:taxon-name><tp:taxon-name-part taxon-name-part-type="genus">Megalothorax</tp:taxon-name-part> <tp:taxon-name-part taxon-name-part-type="species">sanguineus</tp:taxon-name-part></tp:taxon-name></italic> sp. n. Chaetotaxy of legs <bold>A</bold> leg I <bold>B</bold> leg II <bold>C</bold> leg III; claws <bold>D</bold> claw I anterior side <bold>E</bold> posterior side <bold>F</bold> claw II anterior side <bold>G</bold> posterior side <bold>H</bold> claw III anterior side <bold>I</bold> claw III posterior side <bold>J</bold> unguiculus III interno-posterior side.</p></caption><graphic xmlns:xlink="http://www.w3.org/1999/xlink" xlink:href="zookeys-554-037-g011.jpg" position="float" orientation="portrait" xlink:type="simple" id="oo_73480.jpg"/></fig><p>
            <bold>Claws.</bold> Ratio unguis length : pretarsus width on leg I–III respectively as 3.2, 2, 1.87, claw I with rather slender morphology, claw III bulkier than claw I and II. Claw I with longer unguis and each claw with subequal length of unguiculus, ratio unguiculus : unguis for claw I, II, III as ~ 0.43, 0.5, 0.5 (Fig. <xref ref-type="fig" rid="F11">11D–I</xref>). Unguis basal and posterior auxiliary lamellae (<italic>la</italic>, <italic>lp</italic> and <italic>Bp</italic>) well developed, anterior crest (<italic>Ba</italic>) clear on claw II and III (Fig. <xref ref-type="fig" rid="F11">11F, H</xref>), hardly perceptible on claw I. Each unguiculus with a posterior crest <italic>Cp</italic>, anterior crest <italic>Ca</italic> short and in basal position on each claw, joining the internal border of the unguiculal lamella on claw III, basal tubercle with posterior lobe not or weakly protruding (Fig. <xref ref-type="fig" rid="F11">11D–J</xref>). Ratio unguis length : tibiotarsus length on leg I–III respectively as 1.85, 1.43, 1.47.</p><p>
            <bold>Abd. I–V terga chaetotaxy.</bold> With a total of 20 + 20 chaetae, 1 + 1 τ-chaetae, 2 + 2 free wax-rod generating crypts (<italic>wrc7</italic>, <italic>8</italic>), 1 + 1 s-chaetae <italic>s2</italic> shaped as a bean (Figs <xref ref-type="fig" rid="F9">9</xref>, <xref ref-type="fig" rid="F16">16B</xref>). Chaetae including 15 + 15 chaetae rather small and thin (5–7 μm), 5 + 5 stronger chaetae (macrochaetae <italic>ε2</italic>, <italic>ε3</italic> = 11–12 μm, mesochaetae <italic>ζ2</italic>, <italic>η2</italic>, <italic>η3</italic>= 9–10 μm). Chaeta <italic>α3</italic> close to <italic>wrc7</italic>, both clearly anterior to <italic>β3</italic> and <italic>β4</italic> (Figs <xref ref-type="fig" rid="F9">9</xref>, <xref ref-type="fig" rid="F16">16B</xref>).</p><p>
            <bold><!--PageBreak-->Abd. VI and genital chaetotaxy.</bold> Abd. VI: with nine dorsal chaetae (6–7 μm) (Fig. <xref ref-type="fig" rid="F12">12A</xref>); each anal valve with microchaeta <italic>av</italic> and several granular crests (four paired plus one axial on dorsal valve, four on each ventral valve); with 7 + 7 ventral chaetae (4–8 μm; Fig. <xref ref-type="fig" rid="F12">12A</xref>), male with 1 + 1 additional ventral cylindrical swollen chaetae <italic>sm</italic> (Fig. <xref ref-type="fig" rid="F12">12E</xref>). Genital plate: female with 2 + 2 microchaetae ; male with 9 + 9 microchaetae (Fig. <xref ref-type="fig" rid="F12">12E, F</xref>).</p><p>
            <bold>Abd. IV sternum and furca.</bold> Abd. IV sternum with 2 + 2 neosminthuroid chaetae and 2 + 2 posterior mesochaetae (Fig. <xref ref-type="fig" rid="F12">12A</xref>). Manubrium with 2 + 2 posterior chaetae (Fig. <xref ref-type="fig" rid="F12">12A</xref>). Proximal subsegment of dens with one posterior chaeta (Fig. <xref ref-type="fig" rid="F12">12A</xref>); distal subsegment posteriorly with two basal spines, one median chaeta and two apical spines, anteriorly with three apical spines, basal spines without elongated apex, apical spines with elongated apex (longer in posterior spines) (Fig. <xref ref-type="fig" rid="F12">12A</xref>). Mucro lamellae well developed conferring a slight elliptical shape to the mucro in lateral and dorsal view, with a gradual narrowing in the apical 1/5 (Fig. <xref ref-type="fig" rid="F12">12A</xref>). Lamellae edges smooth. Ratio dp : dd : mucro = 0.69 : 1 : 75; ratio mucro width : mucro length ~0.23.</p><fig id="F12" position="float" orientation="portrait"><label>Figure 12.</label><caption><p>
          <italic><tp:taxon-name><tp:taxon-name-part taxon-name-part-type="genus">Megalothorax</tp:taxon-name-part> <tp:taxon-name-part taxon-name-part-type="species">sanguineus</tp:taxon-name-part></tp:taxon-name></italic> sp. n. <bold>A</bold> Chaetotaxy of Abd. IV and Abd. VI sterna with furca, female <bold>B</bold> ventral tube and tenaculum, lateral side <bold>C</bold> focus on tenaculum <bold>D</bold> focus on tenaculum axial lobes <bold>E</bold> chaetotaxy of Abd. IV–VI sterna, male <bold>F</bold> focus on genital plate and Abd. IV posterior chaetae, male.</p></caption><graphic xmlns:xlink="http://www.w3.org/1999/xlink" xlink:href="zookeys-554-037-g012.jpg" position="float" orientation="portrait" xlink:type="simple" id="oo_73481.jpg"/></fig><p>
            <bold>Tenaculum and ventral tube.</bold> Tenaculum with 3 + 3 hook-like teeth (Fig. <xref ref-type="fig" rid="F12">12B–D</xref>). Ventral tube with two apical pairs of mesochaetae (Fig. <xref ref-type="fig" rid="F12">12B</xref>).</p><!--PageBreak--></tp:treatment-sec><tp:treatment-sec sec-type="Affinities"><title>Affinities.</title><p>
            <italic><tp:taxon-name><tp:taxon-name-part taxon-name-part-type="genus">Megalothorax</tp:taxon-name-part> <tp:taxon-name-part taxon-name-part-type="species">sanguineus</tp:taxon-name-part></tp:taxon-name></italic> sp. n. has the characteristics of the <italic><tp:taxon-name><tp:taxon-name-part taxon-name-part-type="species">minimus</tp:taxon-name-part></tp:taxon-name></italic> group species (<xref ref-type="bibr" rid="B22">Schneider and D’Haese 2013</xref>; <xref ref-type="bibr" rid="B13">Papáč and Kováč 2013</xref>). Within this group, it differs clearly from <italic><tp:taxon-name><tp:taxon-name-part taxon-name-part-type="genus">Megalothorax</tp:taxon-name-part> <tp:taxon-name-part taxon-name-part-type="species">sanctistephani</tp:taxon-name-part></tp:taxon-name></italic> and <italic><tp:taxon-name><tp:taxon-name-part taxon-name-part-type="genus">Megalothorax</tp:taxon-name-part> <tp:taxon-name-part taxon-name-part-type="species">potapovi</tp:taxon-name-part></tp:taxon-name></italic> sp. n. by the absence of a median integumentary structure on forehead. <italic><tp:taxon-name><tp:taxon-name-part taxon-name-part-type="genus">Megalothorax</tp:taxon-name-part> <tp:taxon-name-part taxon-name-part-type="species">sanguineus</tp:taxon-name-part></tp:taxon-name></italic> is similar to <italic><tp:taxon-name><tp:taxon-name-part taxon-name-part-type="genus">Megalothorax</tp:taxon-name-part> <tp:taxon-name-part taxon-name-part-type="species">minimus</tp:taxon-name-part></tp:taxon-name></italic> in terms of chaetotaxic pattern on antenna, legs, and trunk terga (without differences in absence/presence of chaetae). It differs from <italic><tp:taxon-name><tp:taxon-name-part taxon-name-part-type="genus">Megalothorax</tp:taxon-name-part> <tp:taxon-name-part taxon-name-part-type="species">minimus</tp:taxon-name-part></tp:taxon-name></italic> by the shape of the inner <!--PageBreak-->chaetae of <italic>sf3</italic>–<italic>7</italic> (some T-shaped in <italic><tp:taxon-name><tp:taxon-name-part taxon-name-part-type="genus">Megalothorax</tp:taxon-name-part> <tp:taxon-name-part taxon-name-part-type="species">minimus</tp:taxon-name-part></tp:taxon-name></italic>, always flam-shaped in <italic><tp:taxon-name><tp:taxon-name-part taxon-name-part-type="genus">Megalothorax</tp:taxon-name-part> <tp:taxon-name-part taxon-name-part-type="species">sanguineus</tp:taxon-name-part></tp:taxon-name></italic> sp. n.), the morphology of chaetae in the dorsal posterior area of head, the integumentary pattern, the morphology of labral chaetae, claw and mucro. The deep red pigmentation of <italic><tp:taxon-name><tp:taxon-name-part taxon-name-part-type="genus">Megalothorax</tp:taxon-name-part> <tp:taxon-name-part taxon-name-part-type="species">sanguineus</tp:taxon-name-part></tp:taxon-name></italic> sp. n. might be similar to that of <italic><tp:taxon-name><tp:taxon-name-part taxon-name-part-type="genus">Megalothorax</tp:taxon-name-part> <tp:taxon-name-part taxon-name-part-type="species">rubidus</tp:taxon-name-part></tp:taxon-name></italic> (Salmon, 1946), <!--PageBreak-->but the two species differ in dental spines morphology (the four posterior spines with elongated apex in <italic><tp:taxon-name><tp:taxon-name-part taxon-name-part-type="genus">Megalothorax</tp:taxon-name-part> <tp:taxon-name-part taxon-name-part-type="species">rubidus</tp:taxon-name-part></tp:taxon-name></italic>). <italic><tp:taxon-name><tp:taxon-name-part taxon-name-part-type="genus">Megalothorax</tp:taxon-name-part> <tp:taxon-name-part taxon-name-part-type="species">sanguineus</tp:taxon-name-part></tp:taxon-name></italic> sp. n. shares morphological trends with <italic><tp:taxon-name><tp:taxon-name-part taxon-name-part-type="genus">Megalothorax</tp:taxon-name-part> <tp:taxon-name-part taxon-name-part-type="species">aquaticus</tp:taxon-name-part></tp:taxon-name></italic> and <italic><tp:taxon-name><tp:taxon-name-part taxon-name-part-type="genus">Megalothorax</tp:taxon-name-part> <tp:taxon-name-part taxon-name-part-type="species">granulosus</tp:taxon-name-part></tp:taxon-name></italic> Schneider &amp; D’Haese, 2013: enlargement of mucro lamellae, developed network of integumentary channels on head and elongation of dental spines apex (Stach 1957, <xref ref-type="bibr" rid="B22">Schneider and D’Haese 2013</xref> and pers. obs.). In term of unguis I length : pretarsus I width ratio, it is surpassed by <italic><tp:taxon-name><tp:taxon-name-part taxon-name-part-type="genus">Megalothorax</tp:taxon-name-part> <tp:taxon-name-part taxon-name-part-type="species">aquaticus</tp:taxon-name-part></tp:taxon-name></italic> (epigeic hygrophilous mountains) and <italic><tp:taxon-name><tp:taxon-name-part taxon-name-part-type="genus">Megalothorax</tp:taxon-name-part> <tp:taxon-name-part taxon-name-part-type="species">draco</tp:taxon-name-part></tp:taxon-name></italic> Papáč &amp; Kováč, 2013 (troglobiontic), comparable to <italic><tp:taxon-name><tp:taxon-name-part taxon-name-part-type="genus">Megalothorax</tp:taxon-name-part> <tp:taxon-name-part taxon-name-part-type="species">massoudi</tp:taxon-name-part></tp:taxon-name></italic> Deharveng, 1978 (troglobiontic) and <italic><tp:taxon-name><tp:taxon-name-part taxon-name-part-type="genus">Megalothorax</tp:taxon-name-part> <tp:taxon-name-part taxon-name-part-type="species">nigropunctatus</tp:taxon-name-part></tp:taxon-name></italic> Schneider and D’Haese, 2013 (epigeic, deadwood dwelling); it surpasses slightly <!--PageBreak--><italic><tp:taxon-name><tp:taxon-name-part taxon-name-part-type="genus">Megalothorax</tp:taxon-name-part> <tp:taxon-name-part taxon-name-part-type="species">granulosus</tp:taxon-name-part></tp:taxon-name></italic> (epigeic hygrophilous) and more significantly <italic><tp:taxon-name><tp:taxon-name-part taxon-name-part-type="genus">Megalothorax</tp:taxon-name-part> <tp:taxon-name-part taxon-name-part-type="species">tuberculatus</tp:taxon-name-part></tp:taxon-name></italic>, <italic><tp:taxon-name><tp:taxon-name-part taxon-name-part-type="genus">Megalothorax</tp:taxon-name-part> <tp:taxon-name-part taxon-name-part-type="species">hipmani</tp:taxon-name-part></tp:taxon-name></italic> <xref ref-type="bibr" rid="B13">Papáč and Kováč 2013</xref> and <italic><tp:taxon-name><tp:taxon-name-part taxon-name-part-type="genus">Megalothorax</tp:taxon-name-part> <tp:taxon-name-part taxon-name-part-type="species">carpaticus</tp:taxon-name-part></tp:taxon-name></italic> (troglobiontic). In term of absolute size of the unguis I, it is similar to the two later species, surpasses <italic><tp:taxon-name><tp:taxon-name-part taxon-name-part-type="genus">Megalothorax</tp:taxon-name-part> <tp:taxon-name-part taxon-name-part-type="species">granulosus</tp:taxon-name-part></tp:taxon-name></italic> and is clearly surpassed by <italic><tp:taxon-name><tp:taxon-name-part taxon-name-part-type="genus">Megalothorax</tp:taxon-name-part> <tp:taxon-name-part taxon-name-part-type="species">nigropunctatus</tp:taxon-name-part></tp:taxon-name></italic>, <italic><tp:taxon-name><tp:taxon-name-part taxon-name-part-type="genus">Megalothorax</tp:taxon-name-part> <tp:taxon-name-part taxon-name-part-type="species">tuberculatus</tp:taxon-name-part></tp:taxon-name></italic> and <italic><tp:taxon-name><tp:taxon-name-part taxon-name-part-type="genus">Megalothorax</tp:taxon-name-part> <tp:taxon-name-part taxon-name-part-type="species">massoudi</tp:taxon-name-part></tp:taxon-name></italic> sp. n.</p></tp:treatment-sec><tp:treatment-sec sec-type="Ecology and distribution"><title>Ecology and distribution.</title><p>The species is known from humid micro-habitats in Pyrenees, though it was absent from the Bernadouze peat-bog itself. Other <italic><tp:taxon-name><tp:taxon-name-part taxon-name-part-type="genus">Megalothorax</tp:taxon-name-part></tp:taxon-name></italic> found in moist mosses in mountains are <italic><tp:taxon-name><tp:taxon-name-part taxon-name-part-type="genus">Megalothorax</tp:taxon-name-part> <tp:taxon-name-part taxon-name-part-type="species">aquaticus</tp:taxon-name-part></tp:taxon-name></italic> (1750m in High Tatras Mountains) (Stach 1957) and <italic><tp:taxon-name><tp:taxon-name-part taxon-name-part-type="genus">Megalothorax</tp:taxon-name-part> <tp:taxon-name-part taxon-name-part-type="species">minimus</tp:taxon-name-part></tp:taxon-name></italic> (up to 1500m in Pyrenees Mountains) (pers. obs.). The combination of morphological features shared with <italic><tp:taxon-name><tp:taxon-name-part taxon-name-part-type="genus">Megalothorax</tp:taxon-name-part> <tp:taxon-name-part taxon-name-part-type="species">aquaticus</tp:taxon-name-part></tp:taxon-name></italic> seems to be related to hygrophilous ecology. In that regard, <italic><tp:taxon-name><tp:taxon-name-part taxon-name-part-type="genus">Megalothorax</tp:taxon-name-part> <tp:taxon-name-part taxon-name-part-type="species">sanguineus</tp:taxon-name-part></tp:taxon-name></italic> sp. n. would remain less morphologically specialized than <italic><tp:taxon-name><tp:taxon-name-part taxon-name-part-type="genus">Megalothorax</tp:taxon-name-part> <tp:taxon-name-part taxon-name-part-type="species">aquaticus</tp:taxon-name-part></tp:taxon-name></italic> but more than <italic><tp:taxon-name><tp:taxon-name-part taxon-name-part-type="genus">Megalothorax</tp:taxon-name-part> <tp:taxon-name-part taxon-name-part-type="species">minimus</tp:taxon-name-part></tp:taxon-name></italic>. “Red” <italic><tp:taxon-name><tp:taxon-name-part taxon-name-part-type="genus">Megalothorax</tp:taxon-name-part></tp:taxon-name></italic> are present across the whole Pyrenean range (pers. obs.), and might be <italic><tp:taxon-name><tp:taxon-name-part taxon-name-part-type="genus">Megalothorax</tp:taxon-name-part> <tp:taxon-name-part taxon-name-part-type="species">sanguineus</tp:taxon-name-part></tp:taxon-name></italic> sp. n., but identification has only been confirmed so far for Ariège and Pyrénées-Atlantique specimens.</p><!--PageBreak--></tp:treatment-sec><tp:treatment-sec sec-type="Etymology"><title>Etymology.</title><p>
            <italic><tp:taxon-name><tp:taxon-name-part taxon-name-part-type="genus">Megalothorax</tp:taxon-name-part> <tp:taxon-name-part taxon-name-part-type="species">sanguineus</tp:taxon-name-part></tp:taxon-name></italic> sp. n. is named after the deep red pigmentation of the species.</p></tp:treatment-sec><tp:treatment-sec sec-type="DNA barcode"><title>DNA barcode.</title><p>A 658bp fragment of the <abbrev xmlns:xlink="http://www.w3.org/1999/xlink" xlink:title="cytochrome oxidase subunit I" xlink:type="simple">COI</abbrev> gene was amplified and sequenced from five specimens from the Saint-Lary locality. Specimens were unfortunately lost, sequences identification is based on consistency between: the peculiar pigmentation of the species observed on specimens before destruction, the genetic similarity of the five specimens and the morphological identification of four other specimens with the same pigmentation from the same sample. The sequences are deposited into the GenBank database under accession numbers <ext-link xmlns:xlink="http://www.w3.org/1999/xlink" ext-link-type="gen" xlink:href="JN298074" xlink:type="simple">JN298074</ext-link>–<ext-link xmlns:xlink="http://www.w3.org/1999/xlink" ext-link-type="gen" xlink:href="JN298078" xlink:type="simple">JN298078</ext-link>.</p><p>Four sequences are identical (<ext-link xmlns:xlink="http://www.w3.org/1999/xlink" ext-link-type="gen" xlink:href="JN298074" xlink:type="simple">JN298074</ext-link>–<ext-link xmlns:xlink="http://www.w3.org/1999/xlink" ext-link-type="gen" xlink:href="JN298077" xlink:type="simple">JN298077</ext-link>, provided below), base composition is A = 29.6%, C = 17.5%, G = 15.8%, T = 37.1% (A + T = 66.7%). The fifth sequence (<ext-link xmlns:xlink="http://www.w3.org/1999/xlink" ext-link-type="gen" xlink:href="JN298078" xlink:type="simple">JN298078</ext-link>) differs in 11 sites (= 98.3% pairwise identity), base composition is A = 29.5%, C = 17.6%, G = 15.7%, T = 37.2% (A + T = 66.7%).</p><p><styled-content style="word-wrap: break-word;">5’–AACCTTATATTTAATTTTTGGAGTATGATCTGCTATAGTTGGAACAGCATTTAGAGTTTTAATTCGGTTAGAATTAGGACACCCAGGAAGCTTAATTGGAAACGATCAAATCTATAATGTAATAGTTACGGCCCATGCATTTGTAATAATTTTTTTTATAGTAATACCAATAATAATTGGAGGCTTTGGTAATTGATTAGTACCTTTAATAATTGGAGCACCTGATATAGCATTTCCTCGAATAAACAATTTAAGATTCTGACTTTTACCAC<!--PageBreak--><!--PageBreak--><!--PageBreak--><!--PageBreak--><!--PageBreak-->CATCTTTAATCTTATTACTATCCAGAGGGTTAGTTGAAACTGGTGCTGGCACAGGATGAACAGTATATCCCCCTCTATCGTCTAATATTTCTCATAGAGGAGCTTCTGTAGATTTAACTATTCTTAGACTTCATTTAGCTGGGATATCTTCTATTCTTGGGGCAATTAATTTTATTACAACTATTCTTAATATACGAATACCAGGAATAACATGAGACCAAACTTCTTTATTTGTATGATCAGTTTTTATTACCTCAATTTTATTACTCCTCTCGCTTCCAGTGCTTGCTGGAGCAATTACTATACTTTTAACTGACCGTAACCTGAATACCTCATTTTTTGATCCTGCGGGAGGAGGAGACCCTATTCTATATCAACATTTATTT–3’.</styled-content></p></tp:treatment-sec><tp:treatment-sec><!--Section generated to contain objects referenced in tp:taxon-treatment.--><fig id="F14" position="float" orientation="portrait"><label>Figure 14.</label><caption><p>Diagram of the chaetotaxy and integumentary channels network of the head. <italic><tp:taxon-name><tp:taxon-name-part taxon-name-part-type="genus">Megalothorax</tp:taxon-name-part> <tp:taxon-name-part taxon-name-part-type="species">potapovi</tp:taxon-name-part></tp:taxon-name></italic> sp. n. <bold>A</bold> dorsal side (pseudopores not represented) <bold>B</bold> ventral side; <italic><tp:taxon-name><tp:taxon-name-part taxon-name-part-type="genus">Megalothorax</tp:taxon-name-part> <tp:taxon-name-part taxon-name-part-type="species">sanguineus</tp:taxon-name-part></tp:taxon-name></italic> sp. n. <bold>C</bold> dorsal side <bold>D</bold> ventral side.</p></caption><graphic xmlns:xlink="http://www.w3.org/1999/xlink" xlink:href="zookeys-554-037-g014.jpg" position="float" orientation="portrait" xlink:type="simple" id="oo_73483.jpg"/></fig><fig id="F15" position="float" orientation="portrait"><label>Figure 15.</label><caption><p>Diagram of antennal III and IV chaetotaxy. <italic><tp:taxon-name><tp:taxon-name-part taxon-name-part-type="genus">Megalothorax</tp:taxon-name-part> <tp:taxon-name-part taxon-name-part-type="species">potapovi</tp:taxon-name-part></tp:taxon-name></italic> sp. n., <italic><tp:taxon-name><tp:taxon-name-part taxon-name-part-type="genus">Megalothorax</tp:taxon-name-part> <tp:taxon-name-part taxon-name-part-type="species">sanguineus</tp:taxon-name-part></tp:taxon-name></italic> sp. n. Alternative hypothesis of homology is indicated in parenthesis.</p></caption><graphic xmlns:xlink="http://www.w3.org/1999/xlink" xlink:href="zookeys-554-037-g015.jpg" position="float" orientation="portrait" xlink:type="simple" id="oo_73484.jpg"/></fig><fig id="F16" position="float" orientation="portrait"><label>Figure 16.</label><caption><p>Diagram of the chaetotaxy of the trunk. <bold>A</bold> <italic><tp:taxon-name><tp:taxon-name-part taxon-name-part-type="genus">Megalothorax</tp:taxon-name-part> <tp:taxon-name-part taxon-name-part-type="species">potapovi</tp:taxon-name-part></tp:taxon-name></italic> sp. n. <bold>B</bold> <italic><tp:taxon-name><tp:taxon-name-part taxon-name-part-type="genus">Megalothorax</tp:taxon-name-part> <tp:taxon-name-part taxon-name-part-type="species">sanguineus</tp:taxon-name-part></tp:taxon-name></italic> sp. n.</p></caption><graphic xmlns:xlink="http://www.w3.org/1999/xlink" xlink:href="zookeys-554-037-g016.jpg" position="float" orientation="portrait" xlink:type="simple" id="oo_73485.jpg"/></fig><table-wrap id="T1" position="float" orientation="portrait"><label>Table 1.</label><caption><p>Summary of antennal chaetotaxy.</p></caption><table id="TID0E63AG" rules="all"><tbody><tr><th rowspan="1" colspan="1">Ant.</th><th rowspan="1" colspan="1">I</th><th rowspan="1" colspan="1">II</th><th rowspan="1" colspan="2">III</th><th rowspan="1" colspan="4">IV</th></tr><tr><th rowspan="1" colspan="1"/><th rowspan="1" colspan="1">chaetae</th><th rowspan="1" colspan="1">chaetae</th><th rowspan="1" colspan="1">chaetae</th><th rowspan="1" colspan="1">S-chaetae</th><th rowspan="1" colspan="1">chaetae</th><th rowspan="1" colspan="1">S-chaetae</th><th rowspan="1" colspan="1">Organit</th><th rowspan="1" colspan="1">Sensory rods</th></tr><tr><td rowspan="1" colspan="1">
              <italic><tp:taxon-name><tp:taxon-name-part taxon-name-part-type="genus">Megalothorax</tp:taxon-name-part> <tp:taxon-name-part taxon-name-part-type="species">potapovi</tp:taxon-name-part></tp:taxon-name></italic> sp. n.</td><td rowspan="2" colspan="1">1</td><td rowspan="2" colspan="1">4</td><td rowspan="1" colspan="1">8</td><td rowspan="2" colspan="1">
              <italic>S1–S4</italic>
            </td><td rowspan="1" colspan="1">6 (<italic>X</italic> incl.)</td><td rowspan="2" colspan="1">12 (10 <italic>S</italic>, <italic>Sx</italic>, <italic>Sy</italic>)</td><td rowspan="2" colspan="1">
              <italic>Or</italic>
            </td><td rowspan="2" colspan="1">2 (<italic>a</italic>, <italic>sa</italic>)</td></tr><tr><td rowspan="1" colspan="1">
              <italic><tp:taxon-name><tp:taxon-name-part taxon-name-part-type="genus">Megalothorax</tp:taxon-name-part> <tp:taxon-name-part taxon-name-part-type="species">sanguineus</tp:taxon-name-part></tp:taxon-name></italic> sp. n.</td><td rowspan="1" colspan="1">9</td><td rowspan="1" colspan="1">7 (<italic>X</italic> incl.)</td></tr></tbody></table></table-wrap><table-wrap id="T2" position="float" orientation="portrait"><label>Table 2.</label><caption><p>Summary of leg chaetotaxy.</p></caption><table id="TID0EPJBG" rules="all"><tbody><tr><th rowspan="1" colspan="1">Leg</th><th rowspan="1" colspan="6">I</th><th rowspan="1" colspan="6">II</th><th rowspan="1" colspan="6">III</th></tr><tr><th rowspan="1" colspan="1">Segment</th><th rowspan="1" colspan="1">Sc1</th><th rowspan="1" colspan="1">Sc2</th><th rowspan="1" colspan="1">Cx</th><th rowspan="1" colspan="1">Tr</th><th rowspan="1" colspan="1">Fe</th><th rowspan="1" colspan="1">Ti</th><th rowspan="1" colspan="1">Sc1</th><th rowspan="1" colspan="1">Sc2</th><th rowspan="1" colspan="1">Cx</th><th rowspan="1" colspan="1">Tr</th><th rowspan="1" colspan="1">Fe</th><th rowspan="1" colspan="1">Ti</th><th rowspan="1" colspan="1">Sc1</th><th rowspan="1" colspan="1">Sc2</th><th rowspan="1" colspan="1">Cx</th><th rowspan="1" colspan="1">Tr</th><th rowspan="1" colspan="1">Fe</th><th rowspan="1" colspan="1">Ti</th></tr><tr><td rowspan="1" colspan="1">
              <italic><tp:taxon-name><tp:taxon-name-part taxon-name-part-type="genus">Megalothorax</tp:taxon-name-part> <tp:taxon-name-part taxon-name-part-type="species">potapovi</tp:taxon-name-part></tp:taxon-name></italic> sp. n.</td><td rowspan="2" colspan="1">1</td><td rowspan="2" colspan="1">0</td><td rowspan="2" colspan="1">1</td><td rowspan="2" colspan="1">3</td><td rowspan="2" colspan="1">8</td><td rowspan="2" colspan="1">12</td><td rowspan="2" colspan="1">1</td><td rowspan="2" colspan="1">1</td><td rowspan="2" colspan="1">1</td><td rowspan="2" colspan="1">3</td><td rowspan="2" colspan="1">8</td><td rowspan="2" colspan="1">12</td><td rowspan="2" colspan="1">2</td><td rowspan="2" colspan="1">1</td><td rowspan="2" colspan="1">1</td><td rowspan="2" colspan="1">4</td><td rowspan="2" colspan="1">8</td><td rowspan="2" colspan="1">11</td></tr><tr><td rowspan="1" colspan="1">
              <italic><tp:taxon-name><tp:taxon-name-part taxon-name-part-type="genus">Megalothorax</tp:taxon-name-part> <tp:taxon-name-part taxon-name-part-type="species">sanguineus</tp:taxon-name-part></tp:taxon-name></italic> sp. n.</td></tr></tbody></table></table-wrap></tp:treatment-sec><ref-list><ref id="B22"><mixed-citation xmlns:xlink="http://www.w3.org/1999/xlink" xlink:type="simple">
          <person-group><name name-style="western"><surname>Schneider</surname><given-names>C</given-names></name><name name-style="western"><surname>D’Haese</surname><given-names>CA</given-names></name></person-group> (<year>2013</year>) <article-title>Morphological and molecular insights on <italic><tp:taxon-name><tp:taxon-name-part taxon-name-part-type="genus">Megalothorax</tp:taxon-name-part></tp:taxon-name></italic>: the largest <tp:taxon-name><tp:taxon-name-part taxon-name-part-type="suborder">Neelipleona</tp:taxon-name-part></tp:taxon-name> genus revisited (<tp:taxon-name><tp:taxon-name-part taxon-name-part-type="order">Collembola</tp:taxon-name-part></tp:taxon-name>).</article-title> <source>Invertebrate Systematics</source> <volume>27</volume>(<issue>3</issue>): <fpage>317</fpage>–<lpage>364</lpage>. doi: <ext-link xlink:type="simple" ext-link-type="doi" xlink:href="10.1071/IS13002">10.1071/IS13002</ext-link></mixed-citation></ref><ref id="B13"><mixed-citation xmlns:xlink="http://www.w3.org/1999/xlink" xlink:type="simple">
          <person-group><name name-style="western"><surname>Papáč</surname><given-names>V</given-names></name><name name-style="western"><surname>Kováč</surname><given-names>Ľ</given-names></name></person-group> (<year>2013</year>) <article-title>Four new troglobiotic species of the genus <italic><tp:taxon-name><tp:taxon-name-part taxon-name-part-type="genus">Megalothorax</tp:taxon-name-part></tp:taxon-name></italic> Willem, 1900 (<tp:taxon-name><tp:taxon-name-part taxon-name-part-type="order">Collembola</tp:taxon-name-part></tp:taxon-name>: <tp:taxon-name><tp:taxon-name-part taxon-name-part-type="suborder">Neelipleona</tp:taxon-name-part></tp:taxon-name>) from the Carpathian Mountains (Slovakia, Romania).</article-title> <source>Zootaxa</source> <volume>3737</volume>(<issue>5</issue>): <fpage>545</fpage>–<lpage>575</lpage>. doi: <ext-link xlink:type="simple" ext-link-type="doi" xlink:href="10.11646/zootaxa.3737.5.3">10.11646/zootaxa.3737.5.3</ext-link></mixed-citation></ref></ref-list></tp:taxon-treatment>
